# Supplementary material for: Paternal Age Explains a Major Portion of De Novo Germline Mutation Rate Variability in Healthy Individuals
Source: PLoS One. 2016 Oct 10;11(10):e0164212. doi: 10.1371/journal.pone.0164212 (PMC5056704; doi:10.1371/journal.pone.0164212)
Supplement: S1 Table — (XLSX) [file pone.0164212.s001.xlsx]

## Sheet: Feuil1
Supplementary Table 1 : List of all de novo mutations identified through WGS
Trio ID	DNM type	Chr	Pos	REF	ALT
TQ5	germline	1	5275860	C	G
TQ3	germline	1	6510862	G	A
TQ1	germline	1	7859943	C	T
TQ1	germline	1	9378933	C	T
TQ5	somatic	1	13960933	CTTTTTTT	C
TQ5	germline	1	16013143	AT	A
TQ5	germline	1	17411978	C	T
TQ6	germline	1	19728674	C	A
TQ1	germline	1	20446779	C	A
TQ6	germline	1	22024368	T	G
TQ2	germline	1	29086441	G	A
TQ2	somatic	1	30874083	T	C
TQ2	somatic	1	30906571	T	C
TQ4	germline	1	31246693	G	A
TQ4	germline	1	31246696	A	G
TQ8	germline	1	34288949	A	C
TQ10	germline	1	34315117	G	A
TQ6	germline	1	34682017	T	C
TQ3	germline	1	35844332	C	A
TQ3	germline	1	37624420	C	T
TQ9	germline	1	41212647	A	T
TQ7	germline	1	42160308	T	G
TQ9	germline	1	44939995	C	T
TQ5	somatic	1	45282174	A	ATG
TQ5	germline	1	57035413	C	A
TQ3	germline	1	63384271	G	A
TQ3	germline	1	64474960	C	A
TQ2	germline	1	65883458	T	A
TQ3	germline	1	80167511	G	GT
TQ7	germline	1	83532280	G	A
TQ4	germline	1	85932736	T	C
TQ5	germline	1	91956403	A	G
TQ8	germline	1	101791414	A	G
TQ5	germline	1	102123850	C	T
TQ10	germline	1	103265501	G	A
TQ8	germline	1	106360599	T	G
TQ1	germline	1	107353248	C	T
TQ2	germline	1	109366594	C	T
TQ2	somatic	1	113897715	TTA	T
TQ1	germline	1	117489081	A	G
TQ2	germline	1	151349074	C	T
TQ2	germline	1	151469687	C	T
TQ4	germline	1	153008406	T	A
TQ4	germline	1	154062905	A	G
TQ4	germline	1	155471987	G	A
TQ5	germline	1	157244014	T	C
TQ3	germline	1	158824305	C	T
TQ5	germline	1	161663370	T	G
TQ9	germline	1	162597796	C	A
TQ6	germline	1	164668587	G	A
TQ5	germline	1	169907730	T	C
TQ3	germline	1	170324038	G	A
TQ5	somatic	1	171913525	G	A
TQ2	germline	1	175811676	T	C
TQ5	germline	1	182298444	C	G
TQ7	germline	1	184732884	A	G
TQ3	somatic	1	187444097	G	T
TQ6	germline	1	190004554	A	G
TQ5	germline	1	194626656	T	C
TQ8	germline	1	196586111	T	A
TQ1	germline	1	198164176	G	A
TQ3	germline	1	200788775	A	C
TQ9	germline	1	201485201	G	T
TQ4	germline	1	201784889	G	A
TQ4	germline	1	203966961	T	C
TQ1	germline	1	205620944	ATGATAG	A
TQ6	germline	1	212957348	CA	C
TQ6	germline	1	220122474	G	GAA
TQ8	germline	1	220694203	T	C
TQ1	germline	1	223667658	C	T
TQ1	germline	1	223842447	G	A
TQ6	germline	1	229679915	T	C
TQ6	germline	1	231573599	T	G
TQ5	germline	1	236792062	T	C
TQ5	germline	1	236807512	A	C
TQ1	germline	2	6575080	A	G
TQ1	germline	2	7252452	CA	C
TQ3	germline	2	12416833	T	G
TQ3	germline	2	13347866	T	G
TQ10	germline	2	14902186	T	C
TQ5	germline	2	17042193	T	A
TQ8	germline	2	19616184	C	T
TQ1	germline	2	25263371	C	T
TQ6	germline	2	26514798	C	CA
TQ3	germline	2	28963230	C	A
TQ1	germline	2	32317795	G	A
TQ6	germline	2	33831618	A	C
TQ8	germline	2	40439828	G	C
TQ5	germline	2	41095328	TTA	T
TQ9	germline	2	44653296	A	G
TQ8	germline	2	48480375	T	C
TQ8	germline	2	51112246	C	T
TQ5	germline	2	51974755	A	C
TQ5	germline	2	51979374	A	C
TQ10	germline	2	55973610	AT	A
TQ9	somatic	2	57129402	CT	C
TQ9	somatic	2	60302661	ATG	A
TQ4	germline	2	60581831	C	T
TQ6	germline	2	61559127	C	T
TQ5	germline	2	67370323	T	C
TQ4	germline	2	67376100	A	G
TQ5	germline	2	67382258	A	C
TQ6	germline	2	67420738	GTT	G
TQ2	germline	2	74938148	G	A
TQ3	germline	2	75000239	G	A
TQ10	germline	2	76073202	T	C
TQ5	germline	2	81161897	T	C
TQ5	germline	2	81161901	C	A
TQ1	germline	2	83843913	C	T
TQ1	germline	2	86721412	A	G
TQ2	germline	2	101855845	G	A
TQ7	germline	2	104052707	T	C
TQ8	germline	2	104218316	G	A
TQ1	germline	2	108060711	G	T
TQ1	germline	2	114538415	G	A
TQ5	germline	2	114583393	T	G
TQ1	germline	2	117545479	C	A
TQ2	somatic	2	121584536	C	T
TQ9	germline	2	122530217	T	G
TQ4	germline	2	123790576	C	A
TQ4	germline	2	127166374	A	T
TQ9	germline	2	140740843	A	T
TQ1	germline	2	140844937	G	A
TQ5	somatic	2	142929245	C	T
TQ7	germline	2	147468898	T	C
TQ1	germline	2	147846713	G	C
TQ5	germline	2	148174301	G	C
TQ3	germline	2	152013290	A	T
TQ5	germline	2	166053707	A	G
TQ2	germline	2	166720383	G	T
TQ9	germline	2	168560633	A	G
TQ4	germline	2	175028475	TA	T
TQ7	germline	2	180997609	C	A
TQ3	germline	2	183090899	C	T
TQ8	germline	2	184022152	TG	T
TQ1	germline	2	184631957	T	C
TQ1	germline	2	187976123	G	A
TQ1	germline	2	187999850	A	G
TQ9	germline	2	188732904	C	A
TQ3	somatic	2	193780174	G	A
TQ1	germline	2	197073840	A	G
TQ9	germline	2	202856939	C	T
TQ1	germline	2	203860822	CAAAAA	C
TQ10	germline	2	204869493	C	T
TQ2	germline	2	206666690	G	A
TQ9	germline	2	209367010	G	A
TQ8	germline	2	214084063	A	G
TQ2	germline	2	216143478	C	A
TQ2	somatic	2	217572431	T	C
TQ1	germline	2	218521506	C	G
TQ4	germline	2	219582151	C	T
TQ4	germline	2	226918754	G	C
TQ1	germline	2	227296065	C	T
TQ5	germline	2	236112779	C	T
TQ5	somatic	2	240300350	T	G
TQ6	germline	2	241532797	C	T
TQ5	germline	3	1706873	G	C
TQ1	germline	3	1785782	C	G
TQ1	germline	3	9811204	T	G
TQ2	germline	3	10486679	G	A
TQ10	germline	3	13651825	G	A
TQ4	germline	3	14308103	CT	C
TQ7	germline	3	16257438	G	GGAA
TQ5	germline	3	19596310	C	T
TQ4	germline	3	22046775	A	G
TQ4	germline	3	22225997	A	G
TQ3	somatic	3	28646159	ATT	A
TQ9	germline	3	31316278	C	T
TQ2	germline	3	33154649	G	GA
TQ9	germline	3	35286045	T	A
TQ4	germline	3	35346865	A	G
TQ5	germline	3	35716236	C	T
TQ6	germline	3	37952301	C	T
TQ1	germline	3	38228240	T	C
TQ9	germline	3	40529557	CCTTAT	C
TQ3	germline	3	42645868	TA	T
TQ1	germline	3	48147184	A	C
TQ10	germline	3	48151165	C	CT
TQ6	somatic	3	49258576	GTTTTTACAGAGTGCTGATTGGTGCA	G
TQ8	somatic	3	52193797	T	C
TQ3	germline	3	61157300	A	G
TQ6	germline	3	61715613	T	A
TQ9	germline	3	63040057	G	C
TQ2	somatic	3	64144608	C	T
TQ2	germline	3	74647469	C	T
TQ9	germline	3	75447328	A	AG
TQ10	germline	3	77209055	A	G
TQ1	germline	3	77836669	CA	C
TQ7	germline	3	80516081	G	C
TQ4	germline	3	87706639	A	G
TQ1	germline	3	88379028	C	T
TQ3	germline	3	89472940	G	T
TQ10	germline	3	93661151	C	T
TQ4	germline	3	95347857	T	C
TQ1	germline	3	98093998	A	G
TQ1	germline	3	103881941	A	G
TQ10	germline	3	105238519	A	G
TQ6	somatic	3	105639354	G	A
TQ10	germline	3	107635490	C	T
TQ2	germline	3	108412086	AAAG	A
TQ3	germline	3	110363304	C	A
TQ10	germline	3	110653601	T	G
TQ2	germline	3	113209495	G	GA
TQ3	germline	3	122052808	G	A
TQ4	germline	3	123195155	C	T
TQ1	germline	3	125196917	C	T
TQ7	germline	3	142143397	G	C
TQ2	germline	3	142273641	T	A
TQ7	germline	3	142356560	C	T
TQ4	germline	3	142761910	G	A
TQ1	germline	3	145279144	G	A
TQ10	germline	3	145350429	T	A
TQ8	somatic	3	147330104	A	T
TQ4	germline	3	149004508	G	A
TQ1	germline	3	151209716	C	T
TQ3	germline	3	154163138	A	G
TQ1	germline	3	155932825	A	G
TQ2	germline	3	157081828	T	G
TQ6	germline	3	158235937	ATTTTTT	A
TQ4	germline	3	158237626	T	C
TQ1	germline	3	159609922	G	A
TQ9	germline	3	159933850	G	A
TQ10	germline	3	162758573	T	C
TQ8	somatic	3	166381435	A	G
TQ8	germline	3	166549890	A	G
TQ8	germline	3	171292974	T	C
TQ5	germline	3	175275227	T	G
TQ2	germline	3	178029591	T	C
TQ7	germline	3	178851347	A	G
TQ5	germline	3	180201453	G	C
TQ1	germline	3	183766020	C	T
TQ5	germline	3	185171770	GAT	G
TQ8	germline	3	185177374	A	G
TQ7	germline	3	185231843	C	T
TQ1	germline	3	186293501	A	G
TQ8	germline	3	186741679	TA	TAA,T
TQ4	germline	3	189313091	T	C
TQ2	germline	3	192813239	T	C
TQ7	germline	4	100634	C	G
TQ7	germline	4	101653	A	G
TQ1	germline	4	4460340	C	T
TQ4	germline	4	5366671	C	T
TQ4	germline	4	7010380	A	G
TQ8	somatic	4	9889675	G	A
TQ3	germline	4	11722421	AATTTCCAATAAAGTAAGC	A
TQ4	somatic	4	18959802	G	A
TQ1	germline	4	19131675	C	T
TQ2	germline	4	25609388	A	T
TQ4	germline	4	27769290	C	T
TQ9	germline	4	29110439	A	T
TQ7	germline	4	35087385	T	C
TQ2	germline	4	39023954	A	G
TQ7	germline	4	39177225	A	G
TQ5	germline	4	44687879	A	AT
TQ9	germline	4	54720874	A	T
TQ6	germline	4	59790179	T	C
TQ9	germline	4	61583304	G	GTA
TQ2	germline	4	65174450	T	C
TQ1	germline	4	68454723	A	G
TQ4	germline	4	72143302	C	T
TQ3	germline	4	72389618	T	C
TQ1	germline	4	76333268	G	C
TQ4	germline	4	78107945	G	C
TQ3	germline	4	79489105	G	A
TQ8	germline	4	86363254	T	C
TQ1	germline	4	91314280	T	C
TQ3	germline	4	98212024	T	A
TQ9	germline	4	101703334	CATTTGGGTTGGTTCCA	C
TQ3	germline	4	104165022	C	G
TQ2	germline	4	104436505	G	A
TQ1	germline	4	109299443	G	A
TQ2	germline	4	110097298	G	A
TQ10	germline	4	111414029	A	G
TQ1	germline	4	113277775	C	T
TQ3	germline	4	115671603	A	G
TQ9	germline	4	116127233	A	G
TQ6	somatic	4	122388730	C	CA
TQ7	germline	4	124228234	C	T
TQ4	germline	4	127205569	T	C
TQ4	germline	4	129393230	G	A
TQ5	germline	4	132932251	AG	A
TQ1	germline	4	134456980	C	G
TQ3	germline	4	134754065	C	A
TQ1	germline	4	142253165	G	C
TQ5	germline	4	143923459	C	T
TQ1	germline	4	146943879	T	C
TQ3	germline	4	147599830	G	T
TQ5	somatic	4	148683675	A	ATT
TQ6	germline	4	153344459	T	C
TQ4	germline	4	153910083	G	C
TQ6	germline	4	157011677	T	C
TQ5	germline	4	159436351	T	C
TQ1	germline	4	160824339	C	T
TQ2	germline	4	163937771	C	T
TQ8	germline	4	167274407	C	T
TQ5	germline	4	173736976	C	T
TQ10	germline	4	176434081	A	C
TQ5	germline	4	186619368	G	A
TQ9	germline	4	190873254	CAAAAA	C,CAAAA
TQ5	somatic	5	543452	A	G
TQ9	somatic	5	575205	G	A
TQ9	somatic	5	4326975	C	CCT
TQ5	germline	5	6506906	C	T
TQ4	germline	5	10523096	G	A
TQ5	germline	5	21542587	AT	A
TQ2	somatic	5	24672054	A	T
TQ3	germline	5	25026760	G	A
TQ6	germline	5	30670858	TATATA	T
TQ2	germline	5	31442088	T	C
TQ3	somatic	5	31934711	ATT	A
TQ7	germline	5	34728303	A	AG
TQ7	germline	5	35304896	G	A
TQ4	germline	5	37808398	C	G
TQ8	germline	5	38301251	C	T
TQ3	germline	5	42549927	T	C
TQ4	germline	5	43789358	C	A
TQ7	germline	5	45396043	CA	C
TQ4	germline	5	51691379	G	A
TQ8	germline	5	57250277	A	G
TQ4	germline	5	60639236	A	G
TQ7	germline	5	63277588	A	G
TQ1	germline	5	67634552	G	C
TQ4	germline	5	83485450	T	C
TQ6	germline	5	85747362	G	A
TQ4	germline	5	86732567	T	C
TQ10	germline	5	88336226	G	GA
TQ3	germline	5	90850815	G	C
TQ5	germline	5	91190409	T	TA
TQ4	germline	5	94028141	A	G
TQ8	somatic	5	94413726	T	TC
TQ1	germline	5	95774794	G	A
TQ1	germline	5	96275735	G	A
TQ7	somatic	5	96514155	G	A
TQ5	germline	5	96939302	C	T
TQ7	somatic	5	97346618	A	G
TQ7	somatic	5	110653591	ATATGT	A
TQ1	germline	5	116849859	TATG	T
TQ1	somatic	5	124577194	G	A
TQ5	germline	5	128164359	C	T
TQ1	germline	5	129756354	T	A
TQ3	germline	5	130582251	T	C
TQ1	germline	5	133672009	A	C
TQ5	germline	5	134980814	C	T
TQ5	germline	5	136934231	G	A
TQ7	germline	5	139242833	C	T
TQ10	germline	5	143889993	A	G
TQ10	somatic	5	144059653	ATATGGAAT	A
TQ1	germline	5	148908859	A	G
TQ5	germline	5	151202513	A	C
TQ3	germline	5	161815440	G	T
TQ8	germline	5	172192021	C	T
TQ6	germline	5	173605451	T	A
TQ6	germline	5	173803447	A	G
TQ3	somatic	5	178937067	T	TCC
TQ9	germline	6	1747941	C	A
TQ7	germline	6	4613501	C	T
TQ3	germline	6	6320193	G	A
TQ2	germline	6	12412931	T	C
TQ3	germline	6	18849907	C	T
TQ8	germline	6	21771928	T	G
TQ6	somatic	6	21850293	T	C
TQ5	germline	6	24001117	AT	A
TQ4	germline	6	25890522	A	C
TQ4	germline	6	29766324	G	T
TQ10	germline	6	34245232	G	A
TQ3	germline	6	36875051	CTTTTG	CTTTTGTTTTG,C
TQ9	somatic	6	37185961	T	G
TQ1	germline	6	41540141	GC	G
TQ5	germline	6	43340253	G	A
TQ4	germline	6	44757811	C	T
TQ7	germline	6	45404751	C	CT
TQ10	germline	6	46005623	T	A
TQ8	germline	6	48988596	C	T
TQ5	germline	6	50253503	A	C
TQ6	germline	6	50511335	C	A
TQ3	germline	6	50798670	TA	T
TQ8	germline	6	51748906	G	A
TQ4	germline	6	62038620	G	C
TQ1	germline	6	67961341	TC	T
TQ1	germline	6	71232106	C	T
TQ5	germline	6	74178197	C	T
TQ8	germline	6	74450823	CT	C
TQ3	germline	6	75218725	A	G
TQ4	germline	6	76915876	C	T
TQ3	germline	6	87108345	TA	T
TQ2	germline	6	93181411	C	T
TQ4	germline	6	93607162	A	AT
TQ1	germline	6	95296903	A	G
TQ8	germline	6	98420097	G	A
TQ3	somatic	6	100803015	AG	A
TQ2	germline	6	110449039	A	C
TQ8	germline	6	111736761	G	A
TQ5	germline	6	112851499	T	G
TQ4	germline	6	114392088	G	C
TQ2	germline	6	116984192	T	A
TQ4	germline	6	117476096	A	G
TQ2	germline	6	121698824	G	A
TQ2	germline	6	122643826	A	T
TQ7	germline	6	123360645	G	A
TQ2	germline	6	129194257	T	C
TQ3	somatic	6	135614762	CA	C
TQ3	somatic	6	135614770	TA	T
TQ1	germline	6	138538701	A	G
TQ1	germline	6	146235953	T	A
TQ8	somatic	6	146356894	A	C
TQ8	somatic	6	147118654	C	T
TQ3	germline	6	147607345	C	G
TQ10	germline	6	153003440	A	G
TQ1	somatic	6	155937277	G	C
TQ9	germline	6	157466609	G	A
TQ3	somatic	6	161380819	C	T
TQ3	germline	6	161635672	A	C
TQ6	germline	6	163922222	C	A
TQ4	somatic	6	166901644	C	T
TQ4	germline	6	166901662	T	G
TQ8	germline	6	167362901	A	C
TQ3	germline	7	2189749	G	A
TQ9	germline	7	3702279	A	G
TQ6	germline	7	5950651	G	GCTA
TQ1	germline	7	6228642	G	C
TQ5	germline	7	7922745	G	A
TQ3	germline	7	8094158	A	G
TQ3	germline	7	13689876	G	C
TQ1	germline	7	17185867	A	G
TQ3	germline	7	17774467	G	C
TQ2	germline	7	18403223	A	G
TQ3	germline	7	19509818	T	C
TQ7	germline	7	27953584	T	C
TQ7	germline	7	34397087	A	G
TQ6	germline	7	34402068	C	A
TQ4	germline	7	34967421	T	C
TQ5	germline	7	37723467	C	T
TQ3	germline	7	39508886	G	A
TQ4	germline	7	44730189	A	G
TQ3	germline	7	46446453	A	T
TQ5	somatic	7	71580059	C	T
TQ4	germline	7	73298632	G	A
TQ4	germline	7	79765480	TAAAG	T
TQ10	germline	7	80137358	AAAAAT	A
TQ2	germline	7	81687518	T	C
TQ10	germline	7	87912723	G	T
TQ7	germline	7	91477001	T	G
TQ2	germline	7	93239969	TTAA	T
TQ1	germline	7	94729336	T	C
TQ3	germline	7	97876623	A	T
TQ5	germline	7	99194359	A	G
TQ2	germline	7	104355679	G	A
TQ4	germline	7	106714523	A	G
TQ6	germline	7	106741411	A	G
TQ5	germline	7	109631773	T	TG
TQ1	somatic	7	109940574	A	T
TQ4	germline	7	114320032	T	A
TQ4	germline	7	115828922	C	CAA,CAAA
TQ3	germline	7	118817248	G	A
TQ5	germline	7	118901218	T	C
TQ1	germline	7	120378412	T	G
TQ1	germline	7	125446134	T	A
TQ1	germline	7	135929757	A	T
TQ9	germline	7	137564774	C	T
TQ10	germline	7	139871305	T	TA
TQ9	somatic	7	143041862	T	A
TQ9	germline	7	143074907	A	G
TQ6	germline	7	144612755	A	AG
TQ3	germline	7	144883098	CAAAAA	C,CA
TQ8	germline	7	148872799	G	GT
TQ4	somatic	7	150082530	G	A
TQ10	germline	7	154694128	G	A
TQ2	germline	7	156099197	G	A
TQ7	somatic	7	157281477	T	A
TQ7	somatic	7	157281478	A	T
TQ3	germline	7	157536282	A	G
TQ7	germline	7	159005645	G	A
TQ4	germline	8	10370236	G	A
TQ8	germline	8	10593305	G	A
TQ3	germline	8	11544245	A	C
TQ9	germline	8	13271322	C	T
TQ4	germline	8	13865794	G	C
TQ4	germline	8	19190096	C	G
TQ4	germline	8	19275949	G	A
TQ1	germline	8	28791852	A	G
TQ9	germline	8	30015624	A	C
TQ9	germline	8	30016113	A	G
TQ10	germline	8	31058105	G	A
TQ1	germline	8	37061138	C	T
TQ5	germline	8	38778868	G	A
TQ6	germline	8	39565781	A	T
TQ6	germline	8	39565783	C	A
TQ5	germline	8	43644224	G	A
TQ4	germline	8	50931353	C	A
TQ4	germline	8	53916718	G	A
TQ1	germline	8	54810396	A	G
TQ3	germline	8	59772321	A	T
TQ2	somatic	8	65006158	A	G
TQ1	germline	8	65445515	G	T
TQ6	germline	8	68258230	A	G
TQ5	germline	8	70400249	T	G
TQ10	germline	8	72908574	T	C
TQ3	germline	8	78954281	T	C
TQ10	germline	8	81189715	T	C
TQ1	germline	8	81444714	T	C
TQ8	germline	8	91756382	C	A
TQ2	germline	8	96357834	G	C
TQ3	germline	8	97991201	A	G
TQ1	germline	8	101255653	C	A
TQ8	germline	8	101768517	T	C
TQ6	germline	8	104162421	C	T
TQ8	germline	8	104687964	C	T
TQ9	germline	8	106529879	A	G
TQ1	somatic	8	110209265	A	AC
TQ6	germline	8	112947993	C	T
TQ2	germline	8	113794653	A	C
TQ1	germline	8	117964212	T	C
TQ5	germline	8	120240660	C	CTAAGTTTCCAT
TQ1	germline	8	123073439	T	C
TQ8	germline	8	124011549	T	C
TQ10	germline	8	124184163	G	A
TQ7	germline	8	126112937	G	A
TQ3	germline	8	126319131	A	G
TQ1	somatic	8	127368623	T	G
TQ2	somatic	8	132849236	G	A
TQ3	somatic	8	133722472	C	G
TQ9	germline	8	134965846	A	T
TQ3	germline	8	135841716	T	A
TQ6	germline	8	136126333	A	C
TQ5	germline	8	136717146	G	A
TQ8	germline	8	140243028	T	C
TQ7	germline	8	140897186	G	A
TQ1	germline	8	140977641	AG	A
TQ3	somatic	8	143527947	T	C
TQ4	germline	9	1186885	C	G
TQ7	germline	9	1571656	CTT	C
TQ1	germline	9	3800644	TTACC	T
TQ8	germline	9	5237828	G	A
TQ2	germline	9	16385939	A	G
TQ4	germline	9	16937526	C	T
TQ7	germline	9	19778746	T	G
TQ5	germline	9	23467243	GA	G
TQ1	germline	9	26149066	C	T
TQ9	germline	9	26552259	C	G
TQ5	germline	9	27074083	C	T
TQ5	germline	9	27077089	C	G
TQ4	germline	9	27794125	G	A
TQ1	germline	9	29577908	A	G
TQ6	germline	9	33602375	C	T
TQ4	germline	9	36099890	G	A
TQ3	germline	9	71900356	A	G
TQ3	germline	9	73197306	C	T
TQ5	germline	9	78657440	A	G
TQ9	germline	9	79136564	CTCTG	C
TQ3	somatic	9	83004797	A	G
TQ3	somatic	9	83004805	G	A
TQ3	germline	9	85338614	TATC	T
TQ1	germline	9	91400203	C	A
TQ4	germline	9	91808819	A	C
TQ1	germline	9	91880695	G	A
TQ5	germline	9	93037488	G	A
TQ2	germline	9	94027575	G	A
TQ4	germline	9	95541206	G	A
TQ1	germline	9	105014728	T	G
TQ8	germline	9	107669752	T	C
TQ4	germline	9	114461554	A	G
TQ1	germline	9	115270082	C	T
TQ7	germline	9	116059783	A	G
TQ1	germline	9	117989392	C	T
TQ7	germline	9	120587516	C	A
TQ1	germline	9	129254771	T	C
TQ2	germline	9	129785479	A	G
TQ2	germline	9	129858691	G	A
TQ1	germline	9	130690956	C	G
TQ4	germline	9	134844434	C	T
TQ4	germline	9	136456340	C	A
TQ2	somatic	9	139550098	G	A
TQ8	germline	9	140167705	G	A
TQ7	germline	10	2160804	T	C
TQ8	germline	10	2972611	G	A
TQ8	germline	10	3328312	G	A
TQ8	somatic	10	3830874	A	T
TQ2	somatic	10	4809189	G	A
TQ5	germline	10	5592643	G	A
TQ5	germline	10	6221745	C	T
TQ4	germline	10	7323111	G	A
TQ4	germline	10	8826913	A	G
TQ8	germline	10	9967613	C	T
TQ3	somatic	10	11535801	C	T
TQ4	germline	10	14602508	G	A
TQ5	somatic	10	17751962	G	C
TQ2	germline	10	19672157	G	A
TQ1	germline	10	23069873	C	T
TQ9	germline	10	30102087	T	C
TQ10	germline	10	32933834	C	G
TQ10	germline	10	32935546	G	C
TQ8	germline	10	48411450	C	T
TQ10	germline	10	52776433	CTTT	C
TQ1	germline	10	58035867	C	T
TQ1	germline	10	65615956	C	T
TQ2	germline	10	71526808	C	T
TQ2	germline	10	74151090	T	G
TQ6	germline	10	75515613	C	CT
TQ6	germline	10	80191847	C	T
TQ7	germline	10	80881419	G	C
TQ1	germline	10	81582847	ATTT	A
TQ5	germline	10	84121027	C	T
TQ5	germline	10	85833392	G	C
TQ1	germline	10	85985983	T	C
TQ5	germline	10	87767078	G	A
TQ10	germline	10	89261624	CAA	C
TQ5	somatic	10	89412093	G	A
TQ4	somatic	10	101555519	A	G
TQ1	germline	10	104067882	G	A
TQ1	germline	10	105044836	A	T
TQ5	germline	10	106495120	C	T
TQ4	germline	10	109560666	T	TG
TQ4	germline	10	109942870	A	G
TQ1	germline	10	110159338	C	T
TQ1	germline	10	110362616	C	T
TQ8	germline	10	110616330	C	T
TQ7	germline	10	113602815	T	C
TQ2	germline	10	114334143	A	C
TQ8	germline	10	116975659	A	G
TQ9	somatic	10	131021268	G	A
TQ2	germline	10	131591179	G	A
TQ4	somatic	10	132719929	T	G
TQ3	germline	11	460171	C	T
TQ6	germline	11	509714	ATTTTTTT	A
TQ1	germline	11	742569	GA	G
TQ10	germline	11	779931	T	C
TQ7	germline	11	2143413	C	G
TQ10	germline	11	3418364	G	A
TQ7	germline	11	5336842	C	G
TQ1	germline	11	7841143	T	C
TQ8	germline	11	12605645	T	C
TQ6	germline	11	20744634	CAT	C
TQ5	germline	11	31296691	T	C
TQ10	germline	11	35203528	T	TG
TQ3	germline	11	35849328	T	TA
TQ8	germline	11	36021581	G	A
TQ4	germline	11	36147889	C	T
TQ7	somatic	11	38769415	T	A
TQ1	germline	11	39546635	A	G
TQ2	germline	11	39665365	G	A
TQ3	germline	11	40776486	C	A
TQ8	somatic	11	44954603	TC	T
TQ3	germline	11	46350204	C	CA
TQ9	germline	11	47253326	C	T
TQ5	germline	11	50356693	G	C
TQ10	germline	11	58439339	C	T
TQ1	germline	11	61068747	A	C
TQ3	germline	11	61141487	G	A
TQ2	germline	11	62723578	G	T
TQ2	germline	11	62723846	A	G
TQ6	germline	11	68491922	A	G
TQ3	germline	11	72864314	C	T
TQ1	somatic	11	85587338	T	A
TQ8	somatic	11	87047914	C	T
TQ2	germline	11	87806309	C	A
TQ1	germline	11	88379148	C	T
TQ10	germline	11	92222751	A	T
TQ6	germline	11	94329660	C	T
TQ2	germline	11	98885620	A	T
TQ3	germline	11	99502192	A	G
TQ4	germline	11	100026729	C	A
TQ6	germline	11	106565065	G	A
TQ7	germline	11	107575544	G	A
TQ8	germline	11	108633949	C	T
TQ7	germline	11	110171272	G	A
TQ5	germline	11	111115730	A	T
TQ1	somatic	11	117208779	C	G
TQ9	germline	11	118198576	T	C
TQ2	somatic	11	119184266	C	T
TQ5	germline	11	128621836	G	A
TQ3	germline	11	133371331	C	T
TQ2	germline	12	2346249	G	A
TQ10	germline	12	2372426	G	A
TQ6	germline	12	4715492	G	C
TQ3	somatic	12	6629566	AC	A
TQ2	germline	12	12099873	T	C
TQ1	germline	12	19063176	T	G
TQ8	germline	12	19585643	A	G
TQ5	germline	12	21805822	C	A
TQ6	germline	12	26006037	T	A
TQ7	germline	12	30747187	C	CA
TQ5	germline	12	30838625	G	A
TQ3	germline	12	47890587	C	T
TQ8	germline	12	56565617	G	A
TQ8	germline	12	57734253	A	AT
TQ8	germline	12	57960733	G	T
TQ5	germline	12	61148573	A	G
TQ8	somatic	12	63863488	A	G
TQ6	germline	12	64420153	T	A
TQ1	germline	12	71106090	A	G
TQ5	germline	12	73487830	C	T
TQ5	germline	12	80632280	G	A
TQ7	germline	12	82300346	C	T
TQ2	germline	12	93289358	G	A
TQ1	germline	12	95101316	T	C
TQ7	germline	12	97925791	T	G
TQ2	somatic	12	99740177	T	A
TQ3	germline	12	100004227	T	C
TQ1	somatic	12	100936604	T	A
TQ2	germline	12	106015771	G	T
TQ8	germline	12	111591452	G	T
TQ6	germline	12	113308356	T	C
TQ9	germline	12	113313213	T	C
TQ1	germline	12	113739210	C	T
TQ3	germline	12	113964869	ATTTT	A
TQ6	somatic	12	118232233	GCA	G
TQ8	germline	12	119784156	A	C
TQ1	germline	12	129319875	G	A
TQ4	germline	12	130640961	C	G
TQ7	germline	13	21341729	G	T
TQ5	somatic	13	21864884	A	T
TQ1	germline	13	34056734	C	G
TQ8	germline	13	35598099	C	T
TQ5	germline	13	39388792	C	T
TQ4	germline	13	45570570	C	G
TQ4	germline	13	49673634	T	C
TQ9	germline	13	51108720	C	T
TQ3	germline	13	52349855	T	TCTC
TQ5	germline	13	52484761	G	A
TQ1	germline	13	55536065	G	T
TQ4	germline	13	61469078	C	T
TQ8	germline	13	62363380	G	T
TQ10	germline	13	64119294	G	C
TQ6	germline	13	67152345	G	C
TQ6	germline	13	67949351	G	T
TQ7	germline	13	68377511	C	T
TQ4	germline	13	68726812	C	T
TQ2	germline	13	69223001	T	C
TQ5	germline	13	69465118	C	T
TQ1	germline	13	70222367	T	C
TQ9	germline	13	70948742	A	G
TQ10	germline	13	72762586	G	A
TQ2	germline	13	79500510	G	T
TQ1	germline	13	79705865	T	A
TQ8	germline	13	80389356	C	T
TQ7	germline	13	80931388	G	A
TQ5	somatic	13	84697214	A	G
TQ8	germline	13	86173358	A	G
TQ2	germline	13	89861009	C	T
TQ8	germline	13	91281741	A	T
TQ10	germline	13	92018356	CAA	C
TQ6	germline	13	92445582	A	C
TQ1	germline	13	93223362	G	T
TQ10	germline	13	93226642	ATAAAT	A
TQ8	germline	13	93786164	T	C
TQ5	germline	13	96245960	T	C
TQ9	germline	13	99869246	G	A
TQ7	germline	13	100101762	A	G
TQ2	germline	13	101297873	C	G
TQ2	germline	13	101297874	G	T
TQ8	germline	13	106591879	C	G
TQ2	germline	13	112916538	G	T
TQ4	germline	14	28065330	C	T
TQ3	germline	14	33267976	A	G
TQ2	germline	14	33826834	G	A
TQ3	somatic	14	34334717	A	AG
TQ1	germline	14	35995548	C	A
TQ5	germline	14	36555131	A	G
TQ3	germline	14	37551733	T	A
TQ10	germline	14	43611418	T	A
TQ1	germline	14	43785037	A	C
TQ4	germline	14	49644455	A	T
TQ7	germline	14	55214727	G	T
TQ7	germline	14	55214728	G	T
TQ5	germline	14	55259423	AT	ATT,A
TQ10	germline	14	55448706	CATTTATTT	C
TQ9	germline	14	57775819	C	T
TQ5	germline	14	64395328	T	C
TQ5	germline	14	66763838	C	T
TQ5	germline	14	66935534	A	AT
TQ2	germline	14	70842223	T	C
TQ1	germline	14	75243225	A	G
TQ8	germline	14	78024525	G	A
TQ4	germline	14	81471449	A	G
TQ4	somatic	14	86979988	G	A
TQ6	germline	14	90628014	G	A
TQ3	germline	14	90763083	C	A
TQ2	germline	14	98761510	C	T
TQ4	germline	14	102016611	AGATGGATGGATGGATG	A,AGATGGATGGATGGATGGATGGATG,AGATGGATGGATGGATGGATG
TQ5	germline	14	104869058	C	G
TQ3	germline	14	106304812	A	G
TQ7	germline	15	24605224	G	GT
TQ9	germline	15	29725711	T	A
TQ2	somatic	15	37748848	C	G
TQ2	germline	15	38998836	A	AT
TQ7	somatic	15	41511810	C	T
TQ2	germline	15	43819847	C	T
TQ8	germline	15	44481239	C	T
TQ4	germline	15	45895467	TTA	T
TQ7	germline	15	46571394	G	T
TQ6	germline	15	48050894	A	T
TQ9	germline	15	51125664	T	C
TQ7	germline	15	54542703	A	G
TQ3	germline	15	61901878	A	G
TQ2	somatic	15	62263274	G	A
TQ8	germline	15	63254412	G	T
TQ2	somatic	15	64282632	AG	A
TQ8	germline	15	74920185	C	T
TQ7	germline	15	78208142	G	A
TQ7	somatic	15	80175350	T	C
TQ2	germline	15	81533664	T	TA
TQ1	germline	15	83242064	C	T
TQ7	germline	15	86015464	G	A
TQ10	germline	15	87035570	A	C
TQ2	germline	15	89421324	G	A
TQ3	germline	15	89776028	A	C
TQ5	germline	15	95338797	C	T
TQ9	somatic	15	98906430	G	A
TQ9	somatic	15	98906431	A	G
TQ5	somatic	16	371594	T	G
TQ5	germline	16	1490971	G	A
TQ7	germline	16	7453226	C	G
TQ1	germline	16	18299023	CA	C
TQ10	germline	16	20181809	C	T
TQ10	germline	16	20478653	GATTGAGTGACACTCAAACCATTGATGC	G
TQ4	germline	16	24139956	G	A
TQ10	germline	16	25096389	C	T
TQ7	germline	16	27025971	T	C
TQ7	germline	16	27025994	G	A
TQ9	somatic	16	50869507	C	T
TQ8	germline	16	52183412	G	A
TQ3	germline	16	52990674	G	A
TQ6	germline	16	53031692	C	T
TQ1	germline	16	57428428	T	A
TQ10	germline	16	58499759	C	G
TQ1	germline	16	60151082	C	T
TQ1	germline	16	61421956	C	T
TQ8	germline	16	63033649	A	G
TQ7	germline	16	64045711	G	A
TQ6	germline	16	69468764	T	TA
TQ4	germline	16	76900623	G	T
TQ7	germline	16	77610564	T	A
TQ3	germline	16	82511922	ATCTC	A
TQ3	germline	16	85608923	G	A
TQ2	germline	16	85989288	A	G
TQ1	germline	16	86329651	G	A
TQ6	germline	16	87741043	G	A
TQ4	germline	17	4297328	A	G
TQ4	germline	17	8188651	G	A
TQ4	germline	17	8465887	G	A
TQ5	germline	17	8509060	C	CACAA
TQ4	germline	17	10665572	C	T
TQ3	germline	17	25875557	G	A
TQ4	germline	17	27081117	G	A
TQ9	germline	17	30971071	A	AG
TQ7	germline	17	31211636	G	T
TQ5	germline	17	31359136	GAT	G
TQ4	germline	17	31855182	G	GT
TQ6	germline	17	33586367	G	T
TQ3	germline	17	34878349	GA	G
TQ2	germline	17	39508274	C	T
TQ5	germline	17	39513864	G	A
TQ1	germline	17	44081888	G	A
TQ4	germline	17	44828757	A	G
TQ4	germline	17	53882201	A	G
TQ2	germline	17	56128468	GTTGGTCC	G
TQ8	germline	17	57373287	C	G
TQ3	germline	17	61796998	C	G
TQ2	germline	17	62291612	CAG	C
TQ5	germline	17	63118465	G	A
TQ10	somatic	17	64311113	A	G
TQ4	germline	17	64476205	G	A
TQ7	germline	17	64637446	T	G
TQ10	somatic	17	70719214	G	A
TQ9	germline	17	75265489	G	A
TQ9	germline	17	76450369	G	A
TQ9	germline	17	80550873	A	G
TQ9	germline	17	80550876	G	A
TQ5	germline	18	7078158	T	TG
TQ4	germline	18	8140057	G	A
TQ4	germline	18	13358907	C	T
TQ5	germline	18	25967766	A	G
TQ1	germline	18	27045151	T	G
TQ8	germline	18	28923544	A	AGGGTAAGTG
TQ4	germline	18	30864800	A	G
TQ2	germline	18	35080406	G	A
TQ5	germline	18	37519480	T	G
TQ5	germline	18	37519503	A	T
TQ10	germline	18	37824207	A	G
TQ9	germline	18	38476690	G	A
TQ9	germline	18	40989143	A	T
TQ7	germline	18	43243442	C	T
TQ6	somatic	18	47047325	A	T
TQ2	germline	18	53905024	C	A
TQ4	germline	18	54792223	G	A
TQ2	germline	18	56335838	C	CT
TQ5	germline	18	63748440	A	T
TQ1	germline	18	76415298	TC	T
TQ2	germline	18	76515818	G	A
TQ9	germline	19	1319444	GTTTTTTTTTTTTTTTTTTTT	G
TQ6	germline	19	1989613	G	A
TQ10	germline	19	13538588	AAAACAAAC	A,AAAAC
TQ5	somatic	19	19382321	T	C
TQ3	germline	19	20072209	A	C
TQ8	germline	19	21574915	T	G
TQ5	germline	19	32307737	C	T
TQ7	germline	19	34769773	C	T
TQ7	somatic	19	37455149	G	T
TQ10	germline	19	37513311	A	G
TQ2	germline	19	38483111	C	T
TQ7	germline	19	44497523	T	G
TQ5	germline	19	46182250	G	A
TQ2	germline	19	47119583	CTTTTTTTTTTT	C
TQ5	germline	19	50915997	T	G
TQ1	germline	19	55727153	G	A
TQ2	germline	19	56758795	C	T
TQ9	germline	20	1644474	G	A
TQ1	germline	20	1797317	C	T
TQ6	germline	20	5648308	C	T
TQ2	germline	20	11745805	C	T
TQ3	germline	20	13654708	C	G
TQ4	germline	20	22776501	AG	A
TQ1	germline	20	31372682	C	A
TQ10	germline	20	32230140	G	A
TQ9	germline	20	35648312	G	T
TQ4	germline	20	38818307	G	C
TQ8	germline	20	40507143	G	A
TQ3	germline	20	43978617	C	T
TQ5	germline	20	45435687	C	T
TQ10	somatic	20	46595717	T	C
TQ5	germline	20	50449939	A	C
TQ7	germline	20	55211367	T	G
TQ5	germline	20	55270568	C	T
TQ3	germline	20	58261933	ATGG	A
TQ8	germline	20	60557189	A	AC
TQ5	germline	21	18675783	A	G
TQ4	germline	21	20140816	G	A
TQ1	germline	21	20342465	A	G
TQ3	germline	21	22206122	T	C
TQ1	germline	21	25786213	C	A
TQ2	germline	21	27386906	T	G
TQ1	germline	21	33996166	C	T
TQ7	germline	21	40763535	T	C
TQ8	germline	21	43085440	G	A
TQ2	germline	21	43954337	T	G
TQ6	somatic	21	44139524	CA	C
TQ6	somatic	21	44139528	T	TG
TQ2	germline	21	46365624	T	TTTTG
TQ5	germline	21	46401673	CG	C
TQ2	germline	22	24736908	A	T
TQ6	germline	22	24873033	T	TC
TQ5	germline	22	26817878	A	C
TQ5	germline	22	29428265	C	CTA
TQ5	germline	22	29686945	T	C
TQ7	germline	22	38274007	C	T
TQ1	germline	22	38306102	T	C
TQ10	germline	22	39814279	C	A
TQ2	somatic	22	49122369	G	A
TQ4	germline	22	51160498	C	T
TQ2	germline	X	204159	AT	A
TQ2	germline	X	1336242	A	G
TQ2	somatic	X	2214893	AC	A
TQ8	germline	X	2462788	A	C
TQ7	germline	X	4496293	G	A
TQ9	somatic	X	5276200	A	C
TQ4	germline	X	8695601	G	A
TQ5	germline	X	11081089	A	C
TQ9	germline	X	15909713	C	T
TQ1	germline	X	17010847	TTAAA	T
TQ2	germline	X	20520359	C	T
TQ5	germline	X	28730949	A	T
TQ4	germline	X	32967808	AT	A
TQ1	germline	X	40626977	C	T
TQ2	germline	X	43335925	C	CA
TQ1	germline	X	54711589	G	C
TQ1	germline	X	57217440	C	T
TQ5	germline	X	63379084	T	C
TQ5	germline	X	64088025	C	G
TQ7	germline	X	67888076	TC	T
TQ5	germline	X	71482147	C	T
TQ9	germline	X	75876077	A	T
TQ9	germline	X	75876078	T	TC
TQ2	germline	X	78320596	G	T
TQ8	germline	X	79864855	G	T
TQ2	germline	X	87279697	T	C
TQ1	germline	X	98628799	G	A
TQ5	germline	X	99378563	G	A
TQ4	germline	X	105456506	A	T
TQ5	germline	X	110608145	C	T
TQ1	germline	X	113214042	A	G
TQ5	germline	X	114904315	C	A
TQ1	germline	X	117239301	T	C
TQ2	germline	X	127447415	A	G
TQ4	germline	X	128544506	T	C
TQ4	germline	X	128883434	CT	C
TQ5	germline	X	130330544	G	T
TQ4	germline	X	134236875	AT	A
TQ4	germline	X	137215949	T	C
TQ1	germline	X	137580936	C	T
TQ2	germline	X	138756426	CTT	C
TQ8	germline	X	141762895	A	T
TQ6	somatic	X	145851456	G	T
TQ8	germline	X	149351005	C	T
TQ8	germline	X	149679097	T	C
TQ4	germline	X	151522041	C	A
